# Supplementary material for: Anti-Inflammatory and Neuroprotective Effects of Undaria pinnatifida Fucoidan
Source: Mar Drugs. 2025 Aug 29;23(9):350. doi: 10.3390/md23090350 (PMC12471492; doi:10.3390/md23090350)
Supplement: Supplementary file 1 [file marinedrugs-23-00350-s001.zip]

Archive with 1 entries (1 files):
- marinedrugs-3818904-supplementary.pdf
